# Supplementary material for: Nature-Inspired Hybrids (NIH) Improve Proteostasis by Activating Nrf2-Mediated Protective Pathways in Retinal Pigment Epithelial Cells
Source: Antioxidants (Basel). 2022 Jul 18;11(7):1385. doi: 10.3390/antiox11071385 (PMC9312215; doi:10.3390/antiox11071385)
Supplement: Supplementary file 1 [file antioxidants-11-01385-s001.zip]

Archive with 1 entries (1 files):
- antioxidants-1770796-supplementary-update.pdf
